# Supplementary material for: Development of a Semi-Quantitative Food-Frequency Questionnaire for Korean Adults with Obesity
Source: Nutrients. 2023 Nov 20;15(22):4848. doi: 10.3390/nu15224848 (PMC10675269; doi:10.3390/nu15224848)
Supplement: Supplementary file 1 [file nutrients-15-04848-s001.zip]

Archive with 1 entries (1 files):
- nutrients-2674327-supplementary.pdf
